# Supplementary material for: TWF2 Drives Tumor Progression and Sunitinib Resistance in Renal Cell Carcinoma through Hippo Signaling Suppression
Source: Adv Sci (Weinh). 2025 Sep 15;12(44):e06367. doi: 10.1002/advs.202506367 (PMC12667553; doi:10.1002/advs.202506367)
Supplement: Supplementary file 2 — Supplemental TableS1‐S5 [file ADVS-12-e06367-s003.zip]

Archive with 5 entries (5 files):
- advs71677-sup-0003-TableS2.docx
- advs71677-sup-0004-TableS3.xlsx
- advs71677-sup-0005-TableS4.xlsx
- advs71677-sup-0006-TableS5.docx
- advs71677-sup-0002-TableS1.docx
