# Supplementary material for: TWF2 Drives Tumor Progression and Sunitinib Resistance in Renal Cell Carcinoma through Hippo Signaling Suppression
Source: Adv Sci (Weinh). 2025 Sep 15;12(44):e06367. doi: 10.1002/advs.202506367 (PMC12667553; doi:10.1002/advs.202506367)
Supplement: Supplementary file 2 — Supplemental TableS1‐S5 [file ADVS-12-e06367-s003.zip › advs71677-sup-0004-TableS3.xlsx]

## Sheet: Sheet1
Table S3. Oligo sequences used in constructing point mutation plasmids
TWF2-E120A	Forward: 5’-TCAAGGATgcgCTCTTCGGGACTGTGAAGGATG-3’
	Reverse: 5’-GAAGAGcgcATCCTTGATGTGGCCACCTCCAA-3’
TWF2-H137A	Forward: 5’-TACCAGAAAgccCTGTCGTCCTGTGCGGCACC-3’
	Reverse: 5’- GACAGggcTTTCTGGTACCCAGCAAAAGAGAG-3’
TWF2-M99A	Forward: 5’-GCTGAAGgcgCTGTACGCGGCCACGCGGGCCA-3’
	Reverse: 5’-CGTACAGcgcCTTCAGCCGCACGGGGGAGTTA-3’
TWF2-R96A	Forward: 5’-gcgCTGAAGATGCTGTACGCGGCCACGCGGGC-3’
	Reverse: 5’-TACAGCATCTTCAGcgcCACGGGGGAGTTATCAGGC-3’
YAP-E178A	Forward: 5’-TTGGgcgATGGCAAAGACATCTTCTGGTCAGA-3’
	Reverse: 5’-TCTTTGCCATcgcCCAACCTGCTGGCAGAGGT -3’
YAP-M179A	Forward: 5’-AGgcgGCAAAGACATCTTCTGGTCAGAGATAC -3’
	Reverse: 5’-AGATGTCTTTGCcgcCTCCCAACCTGCTGGCAGA-3’
YAP-M225A	Forward: 5’-GAATATGgcgAACTCGGCTTCAGGTCCTCTTC -3’
	Reverse: 5’-CCGAGTTcgcCATATTCTGCTGCACTGGTGGA-3’
YAP-Q222A	Forward: 5’-AGTGCAGgcgAATATGATGAACTCGGCTTCAGG-3’
	Reverse: 5’-TCATATTcgcCTGCACTGGTGGACTGGTGGGG-3’
