# Supplementary material for: TWF2 Drives Tumor Progression and Sunitinib Resistance in Renal Cell Carcinoma through Hippo Signaling Suppression
Source: Adv Sci (Weinh). 2025 Sep 15;12(44):e06367. doi: 10.1002/advs.202506367 (PMC12667553; doi:10.1002/advs.202506367)
Supplement: Supplementary file 2 — Supplemental TableS1‐S5 [file ADVS-12-e06367-s003.zip › advs71677-sup-0005-TableS4.xlsx]

## Sheet: Sheet1
Table S4. Oligo sequences used in quantitative real-time PCR
TWF2	Forward: 5’-TGCGGCTCATCAAGGTTGT-3’
	Reverse: 5’-GTCATAGTCCTGATCCCAGCG-3’
YAP	Forward: 5’-TAGCCCTGCGTAGCCAGTTA-3’
	Reverse: 5’-TCATGCTTAGTCCACTGTCTGT-3’
GAPDH	Forward: 5’-TGCACCACCAACTGCTTAGC-3’
	Reverse: 5’-GGCATGGACTGTGGTCATGAG-3’
CTGF	Forward: 5’-CAGCATGGACGTTCGTCTG-3’
	Reverse: 5’-AACCACGGTTTGGTCCTTGG-3’
CYR61	Forward: 5’-CTCGCCTTAGTCGTCACCC-3’
	Reverse: 5’-CGCCGAAGTTGCATTCCAG-3’
CDX2	Forward: 5’-GACGTGAGCATGTACCCTAGC-3’
	Reverse: 5’-GCGTAGCCATTCCAGTCCT-3’
